# Supplementary material for: Direct Diagnosis of Echovirus 12 Meningitis Using Metagenomic Next Generation Sequencing
Source: Pathogens. 2021 May 17;10(5):610. doi: 10.3390/pathogens10050610 (PMC8156364; doi:10.3390/pathogens10050610)
Supplement: Supplementary file 1 [file pathogens-10-00610-s001.zip]

Archive with 1 entries (1 files):
- pathogens-1165744-supplementary.pdf
